# Supplementary material for: G-Banding and Molecular Cytogenetics Detect Novel Translocations and Cryptic Aberrations in Human Immortal Endothelial Cells
Source: Int J Mol Sci. 2024 Jul 20;25(14):7941. doi: 10.3390/ijms25147941 (PMC11276908; doi:10.3390/ijms25147941)
Supplement: Supplementary file 1 [file ijms-25-07941-s001.zip]

Archive with 1 entries (1 files):
- ijms-3083186-supplementary.pptx
